# Supplementary material for: Analysis of Malnutrition among Children under Five Years across Contrasting Agroecosystems of Northwest Ethiopia: Application of Structural Equation Modeling
Source: Nutrients. 2024 Apr 18;16(8):1208. doi: 10.3390/nu16081208 (PMC11054005; doi:10.3390/nu16081208)
Supplement: Supplementary file 1 [file nutrients-16-01208-s001.zip]

Archive with 1 entries (1 files):
- nutrients-2939811-supplementary.pdf
